# Supplementary material for: Differing Effects of Alcohol Use on Epigenetic and Brain Age in Adult Children of Parents with Alcohol Use Disorder
Source: Brain Sci. 2024 Dec 16;14(12):1263. doi: 10.3390/brainsci14121263 (PMC11674551; doi:10.3390/brainsci14121263)
Supplement: Supplementary file 1 [file brainsci-14-01263-s001.zip]

Archive with 1 entries (1 files):
- brainsci-3341890-supplementary.pdf
